# Supplementary material for: Study on Modulation Bandwidth of GaN-Based Micro-Light-Emitting Diodes by Adjusting Quantum Well Structure
Source: Nanomaterials (Basel). 2022 Oct 28;12(21):3818. doi: 10.3390/nano12213818 (PMC9659067; doi:10.3390/nano12213818)
Supplement: Supplementary file 1 [file nanomaterials-12-03818-s001.zip]

Archive with 1 entries (1 files):
- nanomaterials-1888154-supplementary.pdf
